# Supplementary material for: Small Molecule Targeting Immune Cells: A Novel Approach for Cancer Treatment
Source: Biomedicines. 2023 Sep 24;11(10):2621. doi: 10.3390/biomedicines11102621 (PMC10604364; doi:10.3390/biomedicines11102621)
Supplement: Supplementary file 1 [file biomedicines-11-02621-s001.zip]

Archive with 1 entries (1 files):
- biomedicines-2501780-supplementary.pdf
